# Supplementary material for: Pathognomonic features of Pasteurella multocida isolates among various avian species in Sharkia Governorate, Egypt
Source: World J Microbiol Biotechnol. 2023 Oct 9;39(12):335. doi: 10.1007/s11274-023-03774-2 (PMC10560635; doi:10.1007/s11274-023-03774-2)
Supplement: Supplementary file 1 — Supplementary file1 (XLSX 32 KB) [file 11274_2023_3774_MOESM1_ESM.xlsx]

## Sheet: Antimicrobials
	AK	AMC	DO	SXT	E	CT	AMP	N	L	CE	SH	MCR.1	sul.1	dfrA1	blaROB.1	ermX	tetH	pfhA	fimA	exbB	pmHAS	ompA	toxA	ompH	sodC	hgbA	nanH
AK		0.0928477	0.0345857	0.301511	0.0928477	0.166667	0.0928477	0.0363696	0.166667	0.0928477	0.367484	0.102062	0.311272	0.311272	0.367484	0.0680414	-0.113067	0.166667	0.100901	-0.218218	-0.452267	0.0334077	0.388889	0.275839	-0.200446	-0.176777	0.333333
AMC			-0.141293	0.307941	-0.0344828	-0.0618984	-0.0344828	0.121566	-0.0618984	-0.0344828	0.173702	0.15162	0.141293	0.141293	0.173702	0.227429	-0.307941	-0.185695	0.212351	-0.121566	-0.111979	-0.198517	0.0618984	-0.102444	-0.0496292	-0.131306	-0.185695
DO				-0.302412	-0.141293	-0.253629	-0.141293	0.347172	-0.253629	-0.141293	-0.258816	-0.0847174	-0.138756	0.00478469	-0.120165	0.225913	0.302412	-0.207514	0.17216	-0.0452833	-0.145992	0.157138	0.253629	-0.0926751	0.0739474	0.0489116	0.0691714
SXT					0.307941	0.0502519	-0.111979	-0.756644	0.0502519	-0.111979	0.110801	0.338502	0.458831	0.302412	0.261892	0.276956	-0.318182	0	-0.0709865	-0.0657952	-0.0227273	-0.0402911	0.201008	0.0237624	-0.161165	-0.266501	0.301511
E						0.557086	-0.0344828	-0.283654	0.557086	-0.0344828	0.173702	0.15162	0.141293	0.141293	0.173702	0.227429	-0.307941	-0.185695	-0.162386	0.283654	-0.111979	-0.198517	0.0618984	0.336601	-0.0496292	0.262613	0.185695
CT							-0.0618984	-0.0242464	1	-0.0618984	0.311805	0.272166	0.253629	0.253629	0.311805	-0.0453609	-0.301511	-0.333333	-0.291492	0.0242464	-0.201008	-0.356348	0.111111	0.078811	-0.0890871	0.235702	0.111111
AMP								0.121566	-0.0618984	-0.0344828	0.173702	0.15162	0.141293	0.141293	0.173702	0.227429	-0.307941	-0.185695	-0.162386	0.283654	-0.111979	0.173702	0.0618984	0.336601	-0.0496292	0.262613	-0.185695
N									-0.0242464	0.121566	-0.0291606	-0.0890871	-0.196228	-0.0452833	-0.0291606	-0.0593914	0.0986928	-0.0727393	0.13211	-0.206349	-0.263181	0.116642	0.266711	0.017198	0.174964	0.154303	-0.218218
L										-0.0618984	0.311805	0.272166	0.253629	0.253629	0.311805	-0.0453609	-0.301511	-0.333333	-0.291492	0.0242464	-0.201008	-0.356348	0.111111	0.078811	-0.0890871	0.235702	0.111111
CE											-0.198517	-0.227429	0.141293	-0.244051	-0.198517	-0.15162	0.111979	0.185695	-0.162386	0.283654	0.307941	0.173702	0.0618984	0.336601	-0.0496292	-0.131306	-0.185695
SH												0.190941	0.258816	0.258816	0.0625	-0.190941	-0.261892	-0.133631	-0.125846	0.0291606	-0.342475	-0.205357	0.133631	0.2001	-0.285714	0.0944911	0
MCR-1													0.508304	0.367109	0.190941	0.111111	-0.338502	0	0.0274618	0.0890871	-0.276956	0.190941	0.408248	0.28957	-0.0545545	0.144338	0.136083
sul-1														0.425837	0.120165	0.0564782	-0.302412	-0.207514	-0.311749	-0.105661	-0.010428	0.120165	0.438086	0.256219	-0.35125	0.0978232	0.0691714
dfrA1															0.397467	0.0564782	-0.302412	-0.345857	-0.0325708	-0.256606	-0.479687	0.120165	0.438086	-0.0708692	-0.35125	0.0978232	0.0691714
blaROB-1																-0.0545545	-0.110801	-0.267261	0.00898897	-0.116642	-0.191383	-0.339286	0.133631	0.0421263	-0.0178571	-0.0472456	0.400892
ermX																	-0.584685	-0.136083	0.109847	-0.0890871	-0.338502	0.218218	0.0453609	-0.128698	0.327327	-0.144338	0
tetH																		0.150756	0.0709865	0.0657952	0.363636	0.0402911	0.0502519	-0.0237624	-0.141019	-0.213201	0.150756
pfhA																			0.336336	-0.0727393	0.150756	0.267261	-0.111111	0.078811	0	-0.282843	0.0666667
fimA																				-0.2789	-0.0709865	0.00898897	-0.156957	-0.164344	0.0359559	-0.332956	-0.0672673
exbB																					0.263181	0.174964	-0.266711	0.670721	0.116642	0.308607	0.0727393
pmHAS																						-0.0402911	-0.301511	0.0237624	-0.161165	0.0533002	-0.150756
ompA																							0.356348	0.358073	-0.0178571	-0.0472456	0.133631
toxA																								0.183892	-0.356348	0	0.111111
ompH																									-0.147442	0.278639	0.236433
sodC																										-0.188982	0.267261
hgbA																											-0.282843
nanH
	AK	AMC	DO	SXT	E	CT	AMP	N	L	CE	SH	MCR.1	sul.1	dfrA1	blaROB.1	ermX	tetH	pfhA	fimA	exbB	pmHAS	ompA	toxA	ompH	sodC	hgbA	nanH
AK		0.625553	0.856023	0.105402	0.625553	0.378718	0.625553	0.84868	0.378718	0.625553	0.0457395	0.591497	0.0940621	0.0940621	0.0457395	0.7209	0.551917	0.378718	0.595744	0.246673	0.0120986	0.860879	0.0336755	0.140097	0.288207	0.35005	0.0718542
AMC			0.456418	0.0978227	0.856448	0.745228	0.856448	0.522216	0.745228	0.856448	0.358627	0.423822	0.456418	0.456418	0.358627	0.22679	0.0978227	0.325875	0.259921	0.522216	0.555775	0.292969	0.745228	0.590103	0.794524	0.489164	0.325875
DO				0.104315	0.456418	0.176251	0.456418	0.0601512	0.176251	0.456418	0.167272	0.656247	0.464625	0.979981	0.52706	0.229987	0.104315	0.271185	0.362975	0.812184	0.441424	0.406946	0.176251	0.626199	0.697758	0.797434	0.716452
SXT					0.0978227	0.792002	0.555775	1.3131e-06	0.792002	0.555775	0.559966	0.0672935	0.0107627	0.104315	0.162103	0.138433	0.0866101	1	0.709328	0.729766	0.90511	0.832581	0.28683	0.900809	0.394876	0.154575	0.105402
E						0.00138518	0.856448	0.128758	0.00138518	0.856448	0.358627	0.423822	0.456418	0.456418	0.358627	0.22679	0.0978227	0.325875	0.391256	0.128758	0.555775	0.292969	0.745228	0.0689434	0.794524	0.160909	0.325875
CT							0.745228	0.898799	0	0.745228	0.0934703	0.145669	0.176251	0.176251	0.0934703	0.811868	0.105402	0.0718542	0.11808	0.898799	0.28683	0.0532541	0.55886	0.678897	0.639678	0.20988	0.55886
AMP								0.522216	0.745228	0.856448	0.358627	0.423822	0.456418	0.456418	0.358627	0.22679	0.0978227	0.325875	0.391256	0.128758	0.555775	0.358627	0.745228	0.0689434	0.794524	0.160909	0.325875
N									0.898799	0.522216	0.878426	0.639678	0.298683	0.812184	0.878426	0.755228	0.603856	0.702471	0.486485	0.273945	0.159973	0.539327	0.154238	0.928127	0.355093	0.415567	0.246673
L										0.745228	0.0934703	0.145669	0.176251	0.176251	0.0934703	0.811868	0.105402	0.0718542	0.11808	0.898799	0.28683	0.0532541	0.55886	0.678897	0.639678	0.20988	0.55886
CE											0.292969	0.22679	0.456418	0.19371	0.292969	0.423822	0.555775	0.325875	0.391256	0.128758	0.0978227	0.358627	0.745228	0.0689434	0.794524	0.489164	0.325875
SH												0.312148	0.167272	0.167272	0.742835	0.312148	0.162103	0.481438	0.507562	0.878426	0.063943	0.276309	0.481438	0.289058	0.125885	0.619421	1
MCR-1													0.00413155	0.0459784	0.312148	0.55886	0.0672935	1	0.885461	0.639678	0.138433	0.312148	0.0251133	0.120635	0.77463	0.446672	0.473355
sul-1														0.0189636	0.52706	0.766897	0.104315	0.271185	0.0935317	0.578417	0.956385	0.52706	0.0154631	0.171725	0.0570045	0.607064	0.716452
dfrA1															0.0296291	0.766897	0.104315	0.0611945	0.864332	0.171058	0.00731014	0.52706	0.0154631	0.709788	0.0570045	0.607064	0.716452
blaROB-1																0.77463	0.559966	0.153357	0.962399	0.539327	0.311008	0.0666217	0.481438	0.82507	0.92538	0.804199	0.0281283
ermX																	0.000691004	0.473355	0.563369	0.639678	0.0672935	0.246673	0.811868	0.49791	0.0774513	0.446672	1
tetH																		0.426499	0.709328	0.729766	0.0482341	0.832581	0.792002	0.900809	0.4573	0.257973	0.426499
pfhA																			0.0691759	0.702471	0.426499	0.153357	0.55886	0.678897	1	0.129903	0.726322
fimA																				0.135573	0.709328	0.962399	0.407494	0.385493	0.850382	0.0721963	0.723951
exbB																					0.159973	0.355093	0.154238	4.99137e-05	0.539327	0.097062	0.702471
pmHAS																						0.832581	0.105402	0.900809	0.394876	0.779684	0.426499
ompA																							0.0532541	0.0520302	0.92538	0.804199	0.481438
toxA																								0.330677	0.0532541	1	0.55886
ompH																									0.436851	0.135953	0.208429
sodC																										0.317231	0.153357
hgbA																											0.129903
nanH

## Sheet: Bird species
	Ch1	Ch2	Ch3	Ch4	D1	Ch5	Ch6	D2	Ch7	Ch8	Ch9	Ch10	Ch11	Ch12	D3	D4	D5	D6	Ch13	Ch14	Q1	Q2	Q3	Q4	Q5	D7	T1	T2	T3	T4
Ch1		0.74819	0.61807	0.492063	0.492659	0.492063	0.35783	0.377964	0.52381	0.356753	0.424871	0.323477	0.220847	0.22771	0.0605228	0.157499	0.356753	0.290129	0.365079	0.168345	0.80966	0.619048	0.429082	0.0727393	0.323477	0.61807	0.35783	0.433933	0.560168	0.365079
Ch2			0.733333	0.48795	0.731126	0.48795	0.333333	0.387298	0.29277	0.31334	0.673581	0.468902	0.31334	0.333333	0.124035	0.39073	0.452602	0.39073	0.48795	0.27929	0.54215	0.74819	0.520436	0.149071	0.468902	0.6	0.6	0.436564	0.565916	0.35783
Ch3				0.61807	0.591864	0.35783	0.466667	0.387298	0.16265	0.452602	0.673581	0.598255	0.452602	0.333333	0.124035	0.526635	0.452602	0.254824	0.48795	0.41072	0.41072	0.48795	0.664004	0.298142	0.468902	0.6	0.333333	0.565916	0.565916	0.48795
Ch4					0.492659	0.365079	0.48795	0.377964	0.142857	0.492659	0.424871	0.575947	0.356753	0.35783	0.0605228	0.555391	0.356753	0.290129	0.619048	0.553134	0.296608	0.492063	0.569191	0.363696	0.702182	0.48795	0.22771	0.560168	0.560168	0.619048
D1						0.492659	0.31334	0.26968	0.0509647	0.418182	0.677793	0.498196	0.272727	0.31334	0.194325	0.647643	0.418182	0.363745	0.628565	0.26597	0.403244	0.764471	0.627926	0.389249	0.363092	0.31334	0.31334	0.312428	0.312428	0.356753
Ch5							0.61807	0.503953	0.396825	0.356753	0.424871	0.197242	0.356753	0.09759	-0.100871	0.290129	0.220847	0.42276	0.492063	0.0400822	0.553134	0.619048	0.288974	0.0727393	0.0710072	0.48795	0.35783	0.433933	0.433933	0.619048
Ch6								0.516398	0.42289	0.174078	0.27929	0.210198	0.174078	0.2	-0.0413449	0.39073	0.31334	0.526635	0.61807	0.27929	0.41072	0.35783	0.376867	0.149071	0.33955	0.6	0.333333	0.565916	0.565916	0.87831
D2									0.503953	0.13484	0.318142	0.438357	0.13484	0.258199	0.160128	0.197386	0.40452	0.592157	0.377964	0.318142	0.572656	0.503953	0.347524	0	0.438357	0.258199	0.129099	0.187867	0.563602	0.377964
Ch7										-0.0849412	0.0881808	0.181463	0.0509647	0.03253	0.100871	-0.157499	0.0509647	0.240393	0.015873	-0.0400822	0.601233	0.269841	0.131352	-0.0727393	0.181463	0.42289	0.29277	0.197242	0.575947	0.396825
Ch8											0.403244	0.498196	0.418182	0.31334	0.367058	0.505694	0.418182	0.221795	0.492659	0.403244	0.26597	0.492659	0.477973	0.544949	0.363092	0.452602	0.31334	0.582636	0.177324	0.220847
Ch9												0.649485	0.540519	0.54215	0.0916984	0.741001	0.403244	0.473068	0.681397	0.222672	0.222672	0.553134	0.331686	0.110208	0.266966	0.41072	0.54215	0.498071	0.370565	0.424871
Ch10													0.363092	0.468902	0.290801	0.547994	0.363092	0.416146	0.575947	0.394472	0.266966	0.575947	0.448314	0.253086	0.623529	0.468902	0.210198	0.505882	0.505882	0.323477
Ch11														0.31334	0.0215917	0.505694	-0.0181818	0.0798464	0.356753	0.128695	0.128695	0.220847	0.328021	0.23355	0.0928841	0.31334	0.31334	0.312428	0.04222	0.356753
Ch12															0.289414	0.526635	0.31334	0.526635	0.48795	0.27929	0.0164288	0.22771	0.233299	0.149071	0.468902	0.2	0.333333	0.177859	0.307212	0.22771
D3																0.158035	0.539792	0.158035	0.0605228	0.417737	0.0916984	0.221917	0.411798	0.64715	0.451243	0.124035	0.289414	0.190525	0.190525	-0.100871
D4																	0.363745	0.445887	0.820652	0.473068	0.0711696	0.42276	0.571635	0.341882	0.416146	0.254824	0.39073	0.374943	0.111247	0.42276
D5																		0.647643	0.492659	0.540519	0.403244	0.492659	0.477973	0.23355	0.498196	0.31334	0.31334	0.447532	0.312428	0.220847
D6																			0.688021	0.205136	0.473068	0.555391	0.278958	-0.113961	0.416146	0.254824	0.254824	0.243095	0.243095	0.42276
Ch13																				0.424871	0.296608	0.619048	0.429082	0.218218	0.449712	0.48795	0.35783	0.560168	0.307698	0.619048
Ch14																					0.0931174	0.168345	0.473206	0.404095	0.649485	0.27929	0.27929	0.370565	0.370565	0.168345
Q1																						0.681397	0.473206	-0.0367359	0.266966	0.41072	0.147859	0.243059	0.370565	0.296608
Q2																							0.569191	0.218218	0.449712	0.48795	0.35783	0.433933	0.433933	0.365079
Q3																								0.441415	0.587596	0.376867	0.233299	0.248096	0.248096	0.288974
Q4																									0.397706	0.149071	0.149071	0.325396	0.180775	0.218218
Q5																										0.33955	0.33955	0.380392	0.505882	0.323477
D7																											0.6	0.824621	0.695269	0.61807
T1																												0.565916	0.436564	0.35783
T2																													0.623529	0.686403
T3																														0.560168
T4
	Ch1	Ch2	Ch3	Ch4	D1	Ch5	Ch6	D2	Ch7	Ch8	Ch9	Ch10	Ch11	Ch12	D3	D4	D5	D6	Ch13	Ch14	Q1	Q2	Q3	Q4	Q5	D7	T1	T2	T3	T4
Ch1		8.5222e-07	0.00016354	0.00422868	0.00417574	0.00422868	0.0443474	0.0329363	0.00209202	0.0450372	0.0153544	0.0709238	0.224495	0.210054	0.742119	0.389297	0.0450372	0.107226	0.0399215	0.357044	2.00212e-08	0.000158587	0.014264	0.692378	0.0709238	0.00016354	0.0443474	0.0130891	0.000855745	0.0399215
Ch2			1.8039e-06	0.00461036	2.00808e-06	0.00461036	0.0622773	0.0285243	0.103924	0.0807629	2.38562e-05	0.00678779	0.0807629	0.0622773	0.498819	0.0270292	0.00929513	0.0270292	0.00461036	0.121615	0.00134948	8.5222e-07	0.00226176	0.41548	0.00678779	0.000283613	0.000283613	0.0124864	0.000735939	0.0443474
Ch3				0.00016354	0.000359566	0.0443474	0.00709313	0.0285243	0.373775	0.00929513	2.38562e-05	0.000298585	0.00929513	0.0622773	0.498819	0.00195848	0.00929513	0.159277	0.00461036	0.0195411	0.0195411	0.00461036	3.4203e-05	0.0974418	0.00678779	0.000283613	0.0622773	0.000735939	0.000735939	0.00461036
Ch4					0.00417574	0.0399215	0.00461036	0.0329363	0.435401	0.00417574	0.0153544	0.000561897	0.0450372	0.0443474	0.742119	0.000968011	0.0450372	0.107226	0.000158587	0.0010254	0.0992609	0.00422868	0.000674524	0.0407371	7.4926e-06	0.00461036	0.210054	0.000855745	0.000855745	0.000158587
D1						0.00417574	0.0807629	0.135527	0.781773	0.017229	2.02756e-05	0.00371017	0.130994	0.0807629	0.286544	6.1509e-05	0.017229	0.0407086	0.000116919	0.141199	0.0221096	3.52447e-07	0.000119375	0.027666	0.0410977	0.0807629	0.0807629	0.0816967	0.0816967	0.0450372
Ch5							0.00016354	0.00327433	0.0245313	0.0450372	0.0153544	0.279229	0.0450372	0.59517	0.582789	0.107226	0.224495	0.0159267	0.00422868	0.827581	0.0010254	0.000158587	0.108696	0.692378	0.69936	0.00461036	0.0443474	0.0130891	0.0130891	0.000158587
Ch6								0.00248055	0.0158909	0.340663	0.121615	0.248211	0.340663	0.272426	0.822234	0.0270292	0.0807629	0.00195848	0.00016354	0.121615	0.0195411	0.0443474	0.0334894	0.41548	0.0572644	0.000283613	0.0622773	0.000735939	0.000735939	3.95826e-11
D2									0.00327433	0.461857	0.0759782	0.0120893	0.461857	0.153635	0.381328	0.278873	0.0216525	0.000356551	0.0329363	0.0759782	0.00061449	0.00327433	0.0513064	1	0.0120893	0.153635	0.48131	0.30317	0.000782271	0.0329363
Ch7										0.643924	0.631287	0.320247	0.781773	0.85971	0.582789	0.389297	0.781773	0.185073	0.931288	0.827581	0.000273446	0.135284	0.473628	0.692378	0.320247	0.0158909	0.103924	0.279229	0.000561897	0.0245313
Ch8											0.0221096	0.00371017	0.017229	0.0807629	0.0387771	0.00315154	0.017229	0.22246	0.00417574	0.0221096	0.141199	0.00417574	0.00566102	0.00125938	0.0410977	0.00929513	0.0807629	0.000467078	0.331593	0.224495
Ch9												5.76756e-05	0.00140456	0.00134948	0.617681	1.23269e-06	0.0221096	0.00624857	1.76055e-05	0.220591	0.220591	0.0010254	0.0636614	0.5482	0.139658	0.0195411	0.00134948	0.00372018	0.0368146	0.0153544
Ch10													0.0410977	0.00678779	0.106379	0.0011674	0.0410977	0.0178361	0.000561897	0.025472	0.139658	0.000561897	0.0100719	0.162239	0.000137552	0.00678779	0.248211	0.00313848	0.00313848	0.0709238
Ch11														0.0807629	0.906626	0.00315154	0.921323	0.663995	0.0450372	0.482697	0.482697	0.224495	0.0668285	0.198279	0.613122	0.0807629	0.0807629	0.0816967	0.818533	0.0450372
Ch12															0.108134	0.00195848	0.0807629	0.00195848	0.00461036	0.121615	0.928888	0.210054	0.198775	0.41548	0.00678779	0.272426	0.0622773	0.330111	0.0872012	0.210054
D3																0.387665	0.00142973	0.387665	0.742119	0.0173601	0.617681	0.222201	0.019192	6.25719e-05	0.00953567	0.498819	0.108134	0.296256	0.296256	0.582789
D4																	0.0407086	0.0105352	8.87356e-09	0.00624857	0.698705	0.0159267	0.000631671	0.0554683	0.0178361	0.159277	0.0270292	0.0344778	0.544411	0.0159267
D5																		6.1509e-05	0.00417574	0.00140456	0.0221096	0.00417574	0.00566102	0.198279	0.00371017	0.0807629	0.0807629	0.0102192	0.0816967	0.224495
D6																			1.35105e-05	0.260045	0.00624857	0.000968011	0.122077	0.534574	0.0178361	0.159277	0.159277	0.180033	0.180033	0.0159267
Ch13																				0.0153544	0.0992609	0.000158587	0.014264	0.230202	0.00981282	0.00461036	0.0443474	0.000855745	0.0866768	0.000158587
Ch14																					0.612226	0.357044	0.00623142	0.0218038	5.76756e-05	0.121615	0.121615	0.0368146	0.0368146	0.357044
Q1																						1.76055e-05	0.00623142	0.841786	0.139658	0.0195411	0.419324	0.1801	0.0368146	0.0992609
Q2																							0.000674524	0.230202	0.00981282	0.00461036	0.0443474	0.0130891	0.0130891	0.0399215
Q3																								0.0114365	0.000406215	0.0334894	0.198775	0.170961	0.170961	0.108696
Q4																									0.0241868	0.41548	0.41548	0.0691714	0.322114	0.230202
Q5																										0.0572644	0.0572644	0.0317387	0.00313848	0.0709238
D7																											0.000283613	6.52492e-09	1.00329e-05	0.00016354
T1																												0.000735939	0.0124864	0.0443474
T2																													0.000137552	1.44225e-05
T3																														0.000855745
T4
